# Supplementary material for: Bacterial Tyrosinase Inhibition, Hemolytic and Thrombolytic Screening, and In Silico Modeling of Rationally Designed Tosyl Piperazine-Engrafted Dithiocarbamate Derivatives
Source: Biomedicines. 2023 Oct 10;11(10):2739. doi: 10.3390/biomedicines11102739 (PMC10603954; doi:10.3390/biomedicines11102739)
Supplement: Supplementary file 1 [file biomedicines-11-02739-s001.zip]

Archive with 1 entries (1 files):
- biomedicines-2559420-supplementary.pdf
